# Supplementary material for: Development of 111In-Labeled Monoclonal Antibodies Targeting SFTSV Structural Proteins for Molecular Imaging of SFTS Infectious Diseases by SPECT
Source: Molecules. 2024 Dec 26;30(1):38. doi: 10.3390/molecules30010038 (PMC11721709; doi:10.3390/molecules30010038)
Supplement: Supplementary file 1 [file molecules-30-00038-s001.zip]

Archive with 1 entries (1 files):
- molecules-3333941-supplementary.pdf
